# Supplementary material for: Characterization and evaluation of a recombinant multiepitope peptide antigen MAG in the serological diagnosis of Toxoplasma gondii infection in pigs
Source: Parasit Vectors. 2021 Aug 17;14:408. doi: 10.1186/s13071-021-04917-w (PMC8369689; doi:10.1186/s13071-021-04917-w)
Supplement: Supplementary file 1 — Additional file 1: Table S1. Diagnosis results of 209 pig serum samples by MAG-ELISA. Table S2. Diagnosis results of 209 pig serum samples by PrioCHECK ELISA. [file 13071_2021_4917_MOESM1_ESM.xlsx]

## Sheet: Table S1
	Table S1. Diagnosis results of 209 pig serum samples by MAG-ELISA (OD630)
	A	B	C	D	E	F	G	H	I	J	K	L		OD630 cut-off	0.25
1	0.117	0.112	0.167	0.117	0.099	0.14	0.225	0.16	0.12	0.184	0.232	0.208		Positive samples	82
2	0.123	0.139	0.303	0.147	0.12	0.177	0.219	0.185	0.147	0.175	0.219	0.168		Negative samples	127
3	0.123	0.148	0.247	0.059	0.111	0.146	0.232	0.202	0.144	0.251	0.182	0.181		Total	209
4	0.155	0.06	0.294	0.238	0.11	0.186	0.215	0.2	0.166	0.221	0.209	0.219
5	0.125	0.214	0.552	0.324	0.12	0.31	0.388	0.202	0.163	0.281	0.289	0.229
6	0.15	0.202	0.851	1.048	0.264	0.831	0.362	0.646	0.15	1.144	0.76	0.319
7	0.137	0.167	0.661	1.033	0.311	0.835	0.318	0.697	0.142	1.063	0.647	0.353
8	0.155	0.207	0.54	0.894	0.313	0.76	0.265	0.675	0.117	1.003	0.491	0.336
9	0.149	0.178	0.393	0.78	0.331	0.685	0.321	0.586	0.114	0.876	0.487	0.264
10	0.153	0.147	0.335	0.594	0.255	0.661	0.275	0.437	0.11	0.674	0.383	0.566
11	0.136	0.154	0.274	0.518	0.24	0.448	0.242	0.342	0.118	0.645	0.352	0.218
12	0.349	0.189	0.246	0.567	0.156	1.112	0.836	0.677	0.328	0.567	0.579	0.434
13	0.993	0.664	0.224	0.183	0.143	0.29	1.252	0.494	0.169	0.264	0.77	0.204
14	0.236	0.175	0.262	0.399	0.304	0.259	0.077	0.075	0.07	0.09	0.083	0.09
15	0.076	0.103	0.088	0.078	0.078	0.077	0.076	0.069	0.065	0.094	0.067	0.201
16	0.204	0.197	0.225	0.191	0.162	0.083	0.099	0.093	0.089	0.103	0.182	0.085
17	0.102	0.17	0.093	0.126	0.193	0.162	0.201	0.14	0.183	0.152	0.188	0.147
18	0.385	0.126	0.145	0.456	0.199

## Sheet: Table S2
	Table S2. Diagnosis results of 209 pig serum samples by PrioCHECK ELISA (OD450)
	A	B	C	D	E	F	G	H	I	J	K	L		OD450 cut-off	0.4
1	0.092	0.35	0.064	0.26	0.427	0.345	0.233	0.328	0.231	1.121	1.218	0.396		Positive samples	86
2	0.107	0.336	0.066	0.284	0.39	0.285	0.186	0.31	0.228	0.858	1.121	0.29		Negative samples	123
3	0.092	0.239	0.074	0.224	0.32	0.261	0.184	0.254	0.205	0.831	0.824	0.33		Total	209
4	0.085	0.272	0.071	0.209	0.311	0.215	0.132	0.154	0.167	0.37	0.529	0.254
5	0.077	0.193	0.102	0.178	0.235	0.213	0.159	0.274	0.165	0.27	0.319	0.232
6	0.078	0.196	0.839	1.396	0.96	1.357	1.005	1.497	0.213	1.472	1.419	1.222
7	0.071	0.179	1.844	2.421	1.485	1.956	1.58	2.228	0.219	2.077	1.867	1.53
8	0.071	0.128	1.993	2.429	1.817	2.675	1.965	2.657	0.344	2.554	2.659	2.431
9	0.08	0.094	1.736	2.432	1.893	OUT	2.313	OUT	0.391	2.685	OUT	2.588
10	0.085	0.116	2.001	2.795	2.025	OUT	2.588	OUT	0.398	2.85	2.981	2.519
11	0.089	0.106	1.539	2.187	1.608	2.888	2.197	2.569	0.395	2.253	2.842	1.738
12	1.031	0.638	0.319	0.29	0.452	0.374	OUT	OUT	OUT	OUT	OUT	OUT
13	OUT	OUT	0.154	0.747	0.241	0.132	OUT	OUT	0.143	1.292	OUT	0.266
14	OUT	0.28	2.532	0.605	0.536	0.311	0.074	0.089	0.085	0.076	0.124	0.144
15	0.126	0.118	0.121	0.146	0.169	0.103	0.102	0.111	0.693	0.119	0.519	0.554
16	0.189	0.379	0.265	0.215	0.231	0.093	0.099	0.152	0.188	0.122	0.095	0.131
17	0.092	0.14	0.104	0.114	0.104	0.184	0.091	0.105	0.108	0.102	0.109	0.131
18	0.298	0.36	0.424	0.262	0.229
